# Supplementary material for: Impaired motor-to-sensory transformation mediates auditory hallucinations
Source: PLoS Biol. 2024 Oct 3;22(10):e3002836. doi: 10.1371/journal.pbio.3002836 (PMC11449488; doi:10.1371/journal.pbio.3002836)
Supplement: S1 Data — (XLSX) [file pbio.3002836.s007.xlsx]

## Sheet: AVHs_RT
NP	GP	GPns	SP
759.874	620.5	688.01	461.803
727.915	589.946	651.118	425.25
745.531	597.927	589.084	372.173
513	457.129	467.989	311.266
802.389	644.021	648.448	501.812
844.76	638.667	651.5	404.014
663.644	601.189	570.337	481.119
573.76	555.583	549.896	347.81
1290.65	859.916	822.635	720.462
759.874	620.5	670.63	459.288
686.63	606.747	666.806	386.058
786.458	670.708	698.031	470.444
733.096	744.338	684.723	634.023
698.625	587.281	610.917	379.639
640.872	632.021	628.968	575.348
735.823	599.208	598.75	400.111
631.469	570.396	599.948	367.449
875.053	707.302	791.229	406.514
804.771	714.888	732.833	386.352
703.344	666.615	663.854	515.861

## Sheet: NONAVHs_RT
NP	GP	GPns	SP
769.505	634.011	625.269	378.916
586.583	503.527	549.219	241.414
873.4	612.938	636.896	575.535
729.708	570.094	643.521	409.917
689.938	521.979	526.198	295
691.432	660.604	682.906	425.326
715.198	523.979	551.083	375.833
696.362	654.789	628.438	418.931
854.756	850.476	799.769	600.104
566.51	554.24	551.385	371.507
792.156	671.354	693.677	548.826
673.917	459.394	467.478	453.554
692.292	603.698	652.792	381.755
784.126	693.063	748.884	519.706
666.625	564.771	562.26	480.125
635.469	586.677	591.135	302.34
669.253	547.729	582.126	375.375
551.792	582.333	580.779	258.014
705.213	636.516	616.548	428.75
823.737	764.554	771.677	457.785
