# Supplementary material for: Impaired motor-to-sensory transformation mediates auditory hallucinations
Source: PLoS Biol. 2024 Oct 3;22(10):e3002836. doi: 10.1371/journal.pbio.3002836 (PMC11449488; doi:10.1371/journal.pbio.3002836)
Supplement: S2 Data — (XLSX) [file pbio.3002836.s008.xlsx]

## Sheet: AVHs_ERP
exp version	condition	Participants	response value
AVHs_N1	BASESOUND	1	2.66374
AVHs_N1	BASESOUND	2	3.44
AVHs_N1	BASESOUND	3	3.89301
AVHs_N1	BASESOUND	4	1.64887
AVHs_N1	BASESOUND	5	1.71879
AVHs_N1	BASESOUND	6	2.78455
AVHs_N1	BASESOUND	7	4.51405
AVHs_N1	BASESOUND	8	2.17764
AVHs_N1	BASESOUND	9	1.47776
AVHs_N1	BASESOUND	10	2.60665
AVHs_N1	BASESOUND	11	2.42705
AVHs_N1	BASESOUND	12	2.36962
AVHs_N1	BASESOUND	13	2.98285
AVHs_N1	BASESOUND	14	3.06088
AVHs_N1	BASESOUND	15	1.25744
AVHs_N1	BASESOUND	16	2.24651
AVHs_N1	BASESOUND	17	1.73434
AVHs_N1	BASESOUND	18	2.99465
AVHs_N1	BASESOUND	19	2.04813
AVHs_N1	BASESOUND	20	2.16759
AVHs_N1	YELLOW_SD	1	3.13082
AVHs_N1	YELLOW_SD	2	3.72825
AVHs_N1	YELLOW_SD	3	3.01276
AVHs_N1	YELLOW_SD	4	3.5085
AVHs_N1	YELLOW_SD	5	1.64214
AVHs_N1	YELLOW_SD	6	3.02176
AVHs_N1	YELLOW_SD	7	5.0337
AVHs_N1	YELLOW_SD	8	3.07318
AVHs_N1	YELLOW_SD	9	1.44982
AVHs_N1	YELLOW_SD	10	2.80244
AVHs_N1	YELLOW_SD	11	1.07936
AVHs_N1	YELLOW_SD	12	3.41284
AVHs_N1	YELLOW_SD	13	4.01842
AVHs_N1	YELLOW_SD	14	3.64005
AVHs_N1	YELLOW_SD	15	1.49087
AVHs_N1	YELLOW_SD	16	2.24528
AVHs_N1	YELLOW_SD	17	2.12343
AVHs_N1	YELLOW_SD	18	3.86109
AVHs_N1	YELLOW_SD	19	4.63576
AVHs_N1	YELLOW_SD	20	2.36383
AVHs_N1	RED_DIF	1	3.46026
AVHs_N1	RED_DIF	2	3.62468
AVHs_N1	RED_DIF	3	3.80122
AVHs_N1	RED_DIF	4	3.1022
AVHs_N1	RED_DIF	5	3.89177
AVHs_N1	RED_DIF	6	2.47245
AVHs_N1	RED_DIF	7	5.19675
AVHs_N1	RED_DIF	8	3.12348
AVHs_N1	RED_DIF	9	2.01342
AVHs_N1	RED_DIF	10	3.70083
AVHs_N1	RED_DIF	11	2.65666
AVHs_N1	RED_DIF	12	1.93182
AVHs_N1	RED_DIF	13	4.22849
AVHs_N1	RED_DIF	14	3.74288
AVHs_N1	RED_DIF	15	2.67053
AVHs_N1	RED_DIF	16	1.77575
AVHs_N1	RED_DIF	17	2.39728
AVHs_N1	RED_DIF	18	2.54867
AVHs_N1	RED_DIF	19	3.40011
AVHs_N1	RED_DIF	20	2.5917
AVHs_N1	RED_SAME	1	3.07735
AVHs_N1	RED_SAME	2	3.20031
AVHs_N1	RED_SAME	3	2.5267
AVHs_N1	RED_SAME	4	2.22823
AVHs_N1	RED_SAME	5	3.24143
AVHs_N1	RED_SAME	6	2.3937
AVHs_N1	RED_SAME	7	5.10287
AVHs_N1	RED_SAME	8	3.74389
AVHs_N1	RED_SAME	9	1.19835
AVHs_N1	RED_SAME	10	2.971
AVHs_N1	RED_SAME	11	2.57882
AVHs_N1	RED_SAME	12	1.85873
AVHs_N1	RED_SAME	13	3.21651
AVHs_N1	RED_SAME	14	3.33968
AVHs_N1	RED_SAME	15	1.99938
AVHs_N1	RED_SAME	16	1.64038
AVHs_N1	RED_SAME	17	2.24076
AVHs_N1	RED_SAME	18	2.78742
AVHs_N1	RED_SAME	19	2.1161
AVHs_N1	RED_SAME	20	2.62284
AVHs_N1	BASETONE	1	3.98167
AVHs_N1	BASETONE	2	4.08432
AVHs_N1	BASETONE	3	4.61454
AVHs_N1	BASETONE	4	3.7345
AVHs_N1	BASETONE	5	2.42765
AVHs_N1	BASETONE	6	3.2035
AVHs_N1	BASETONE	7	6.09642
AVHs_N1	BASETONE	8	4.74803
AVHs_N1	BASETONE	9	1.99009
AVHs_N1	BASETONE	10	3.97573
AVHs_N1	BASETONE	11	2.87691
AVHs_N1	BASETONE	12	4.94702
AVHs_N1	BASETONE	13	4.49387
AVHs_N1	BASETONE	14	3.38134
AVHs_N1	BASETONE	15	2.89785
AVHs_N1	BASETONE	16	2.19459
AVHs_N1	BASETONE	17	3.65525
AVHs_N1	BASETONE	18	4.90027
AVHs_N1	BASETONE	19	3.04384
AVHs_N1	BASETONE	20	4.19569
AVHs_N1	YELLOW_TONE	1	3.59707
AVHs_N1	YELLOW_TONE	2	4.43587
AVHs_N1	YELLOW_TONE	3	5.11573
AVHs_N1	YELLOW_TONE	4	4.28547
AVHs_N1	YELLOW_TONE	5	3.50388
AVHs_N1	YELLOW_TONE	6	4.03364
AVHs_N1	YELLOW_TONE	7	5.52023
AVHs_N1	YELLOW_TONE	8	4.83518
AVHs_N1	YELLOW_TONE	9	1.42706
AVHs_N1	YELLOW_TONE	10	3.71152
AVHs_N1	YELLOW_TONE	11	2.98011
AVHs_N1	YELLOW_TONE	12	5.1173
AVHs_N1	YELLOW_TONE	13	4.63969
AVHs_N1	YELLOW_TONE	14	3.82646
AVHs_N1	YELLOW_TONE	15	2.59208
AVHs_N1	YELLOW_TONE	16	2.71911
AVHs_N1	YELLOW_TONE	17	3.16675
AVHs_N1	YELLOW_TONE	18	4.21052
AVHs_N1	YELLOW_TONE	19	3.38987
AVHs_N1	YELLOW_TONE	20	3.63602
AVHs_N1	RED_TONE	1	4.75166
AVHs_N1	RED_TONE	2	4.06843
AVHs_N1	RED_TONE	3	6.40791
AVHs_N1	RED_TONE	4	2.77868
AVHs_N1	RED_TONE	5	2.28102
AVHs_N1	RED_TONE	6	3.26388
AVHs_N1	RED_TONE	7	4.07018
AVHs_N1	RED_TONE	8	4.26411
AVHs_N1	RED_TONE	9	1.26241
AVHs_N1	RED_TONE	10	5.0298
AVHs_N1	RED_TONE	11	3.61687
AVHs_N1	RED_TONE	12	3.93725
AVHs_N1	RED_TONE	13	4.27167
AVHs_N1	RED_TONE	14	3.6571
AVHs_N1	RED_TONE	15	2.38892
AVHs_N1	RED_TONE	16	2.00522
AVHs_N1	RED_TONE	17	3.337
AVHs_N1	RED_TONE	18	5.15833
AVHs_N1	RED_TONE	19	3.92534
AVHs_N1	RED_TONE	20	4.69689
AVHs_P2	BASESOUND	1	4.02741
AVHs_P2	BASESOUND	2	2.69303
AVHs_P2	BASESOUND	3	5.81658
AVHs_P2	BASESOUND	4	1.76449
AVHs_P2	BASESOUND	5	2.42826
AVHs_P2	BASESOUND	6	2.15301
AVHs_P2	BASESOUND	7	2.78543
AVHs_P2	BASESOUND	8	2.83406
AVHs_P2	BASESOUND	9	2.87122
AVHs_P2	BASESOUND	10	4.02831
AVHs_P2	BASESOUND	11	1.06466
AVHs_P2	BASESOUND	12	2.20972
AVHs_P2	BASESOUND	13	3.30713
AVHs_P2	BASESOUND	14	1.4636
AVHs_P2	BASESOUND	15	1.54073
AVHs_P2	BASESOUND	16	1.09092
AVHs_P2	BASESOUND	17	2.60357
AVHs_P2	BASESOUND	18	6.46102
AVHs_P2	BASESOUND	19	1.9326
AVHs_P2	BASESOUND	20	2.46909
AVHs_P2	YELLOW_SD	1	2.82629
AVHs_P2	YELLOW_SD	2	2.31976
AVHs_P2	YELLOW_SD	3	6.17097
AVHs_P2	YELLOW_SD	4	1.16122
AVHs_P2	YELLOW_SD	5	1.37965
AVHs_P2	YELLOW_SD	6	2.80748
AVHs_P2	YELLOW_SD	7	2.35239
AVHs_P2	YELLOW_SD	8	2.67998
AVHs_P2	YELLOW_SD	9	3.42528
AVHs_P2	YELLOW_SD	10	2.93522
AVHs_P2	YELLOW_SD	11	1.82348
AVHs_P2	YELLOW_SD	12	2.59507
AVHs_P2	YELLOW_SD	13	3.60157
AVHs_P2	YELLOW_SD	14	1.58177
AVHs_P2	YELLOW_SD	15	1.49979
AVHs_P2	YELLOW_SD	16	1.24958
AVHs_P2	YELLOW_SD	17	2.51425
AVHs_P2	YELLOW_SD	18	5.22508
AVHs_P2	YELLOW_SD	19	2.01445
AVHs_P2	YELLOW_SD	20	2.66578
AVHs_P2	RED_DIF	1	3.00895
AVHs_P2	RED_DIF	2	2.27608
AVHs_P2	RED_DIF	3	4.98538
AVHs_P2	RED_DIF	4	2.36038
AVHs_P2	RED_DIF	5	1.28404
AVHs_P2	RED_DIF	6	2.88964
AVHs_P2	RED_DIF	7	2.7189
AVHs_P2	RED_DIF	8	2.05594
AVHs_P2	RED_DIF	9	2.49596
AVHs_P2	RED_DIF	10	2.87822
AVHs_P2	RED_DIF	11	1.85585
AVHs_P2	RED_DIF	12	2.37253
AVHs_P2	RED_DIF	13	4.36685
AVHs_P2	RED_DIF	14	0.848399
AVHs_P2	RED_DIF	15	1.63187
AVHs_P2	RED_DIF	16	1.63878
AVHs_P2	RED_DIF	17	1.82675
AVHs_P2	RED_DIF	18	4.82954
AVHs_P2	RED_DIF	19	1.41264
AVHs_P2	RED_DIF	20	2.15014
AVHs_P2	RED_SAME	1	2.91425
AVHs_P2	RED_SAME	2	2.32116
AVHs_P2	RED_SAME	3	5.01044
AVHs_P2	RED_SAME	4	1.22439
AVHs_P2	RED_SAME	5	1.45938
AVHs_P2	RED_SAME	6	2.59463
AVHs_P2	RED_SAME	7	1.88333
AVHs_P2	RED_SAME	8	2.54076
AVHs_P2	RED_SAME	9	2.83025
AVHs_P2	RED_SAME	10	3.02938
AVHs_P2	RED_SAME	11	1.69642
AVHs_P2	RED_SAME	12	1.85904
AVHs_P2	RED_SAME	13	5.56001
AVHs_P2	RED_SAME	14	1.42719
AVHs_P2	RED_SAME	15	1.34229
AVHs_P2	RED_SAME	16	1.62279
AVHs_P2	RED_SAME	17	1.26496
AVHs_P2	RED_SAME	18	5.60476
AVHs_P2	RED_SAME	19	1.67165
AVHs_P2	RED_SAME	20	2.18469
AVHs_P2	BASETONE	1	2.87928
AVHs_P2	BASETONE	2	2.34848
AVHs_P2	BASETONE	3	4.15138
AVHs_P2	BASETONE	4	1.63305
AVHs_P2	BASETONE	5	2.42765
AVHs_P2	BASETONE	6	2.21128
AVHs_P2	BASETONE	7	2.59609
AVHs_P2	BASETONE	8	2.47337
AVHs_P2	BASETONE	9	3.03798
AVHs_P2	BASETONE	10	2.8768
AVHs_P2	BASETONE	11	1.6088
AVHs_P2	BASETONE	12	2.28634
AVHs_P2	BASETONE	13	4.29221
AVHs_P2	BASETONE	14	2.61452
AVHs_P2	BASETONE	15	1.90735
AVHs_P2	BASETONE	16	1.43469
AVHs_P2	BASETONE	17	2.32465
AVHs_P2	BASETONE	18	5.07907
AVHs_P2	BASETONE	19	1.6221
AVHs_P2	BASETONE	20	1.4016
AVHs_P2	YELLOW_TONE	1	3.25187
AVHs_P2	YELLOW_TONE	2	2.18143
AVHs_P2	YELLOW_TONE	3	4.2511
AVHs_P2	YELLOW_TONE	4	1.94731
AVHs_P2	YELLOW_TONE	5	3.50388
AVHs_P2	YELLOW_TONE	6	2.09221
AVHs_P2	YELLOW_TONE	7	1.64916
AVHs_P2	YELLOW_TONE	8	1.81439
AVHs_P2	YELLOW_TONE	9	3.13378
AVHs_P2	YELLOW_TONE	10	2.76197
AVHs_P2	YELLOW_TONE	11	3.21221
AVHs_P2	YELLOW_TONE	12	1.90959
AVHs_P2	YELLOW_TONE	13	3.60925
AVHs_P2	YELLOW_TONE	14	1.74082
AVHs_P2	YELLOW_TONE	15	1.84156
AVHs_P2	YELLOW_TONE	16	1.21042
AVHs_P2	YELLOW_TONE	17	2.93287
AVHs_P2	YELLOW_TONE	18	3.67626
AVHs_P2	YELLOW_TONE	19	4.00783
AVHs_P2	YELLOW_TONE	20	1.73036
AVHs_P2	RED_TONE	1	1.64348
AVHs_P2	RED_TONE	2	2.71773
AVHs_P2	RED_TONE	3	3.14548
AVHs_P2	RED_TONE	4	1.2957
AVHs_P2	RED_TONE	5	1.90144
AVHs_P2	RED_TONE	6	1.62059
AVHs_P2	RED_TONE	7	2.25144
AVHs_P2	RED_TONE	8	2.15677
AVHs_P2	RED_TONE	9	4.16177
AVHs_P2	RED_TONE	10	1.61561
AVHs_P2	RED_TONE	11	1.2679
AVHs_P2	RED_TONE	12	1.90362
AVHs_P2	RED_TONE	13	4.4752
AVHs_P2	RED_TONE	14	2.57696
AVHs_P2	RED_TONE	15	1.53109
AVHs_P2	RED_TONE	16	1.23233
AVHs_P2	RED_TONE	17	2.50473
AVHs_P2	RED_TONE	18	4.30108
AVHs_P2	RED_TONE	19	2.05804
AVHs_P2	RED_TONE	20	2.57648

## Sheet: nonAVHs_ERP
exp version	condition	Participants	response value
NONAVHs_N1	BASESOUND	1	2.30861
NONAVHs_N1	BASESOUND	2	3.17887
NONAVHs_N1	BASESOUND	3	3.42847
NONAVHs_N1	BASESOUND	4	3.51799
NONAVHs_N1	BASESOUND	5	2.51934
NONAVHs_N1	BASESOUND	6	1.9138
NONAVHs_N1	BASESOUND	7	2.9218
NONAVHs_N1	BASESOUND	8	2.24496
NONAVHs_N1	BASESOUND	9	3.51032
NONAVHs_N1	BASESOUND	10	2.85551
NONAVHs_N1	BASESOUND	11	2.3172
NONAVHs_N1	BASESOUND	12	2.51342
NONAVHs_N1	BASESOUND	13	2.67414
NONAVHs_N1	BASESOUND	14	1.99259
NONAVHs_N1	BASESOUND	15	2.50892
NONAVHs_N1	BASESOUND	16	3.23583
NONAVHs_N1	BASESOUND	17	1.5556
NONAVHs_N1	BASESOUND	18	1.82062
NONAVHs_N1	BASESOUND	19	3.91075
NONAVHs_N1	BASESOUND	20	1.82594
NONAVHs_N1	YELLOW_SD	1	2.28568
NONAVHs_N1	YELLOW_SD	2	3.16307
NONAVHs_N1	YELLOW_SD	3	4.83616
NONAVHs_N1	YELLOW_SD	4	3.16709
NONAVHs_N1	YELLOW_SD	5	2.23929
NONAVHs_N1	YELLOW_SD	6	1.82132
NONAVHs_N1	YELLOW_SD	7	2.99223
NONAVHs_N1	YELLOW_SD	8	3.26548
NONAVHs_N1	YELLOW_SD	9	4.11429
NONAVHs_N1	YELLOW_SD	10	1.91561
NONAVHs_N1	YELLOW_SD	11	1.28386
NONAVHs_N1	YELLOW_SD	12	1.97664
NONAVHs_N1	YELLOW_SD	13	2.60288
NONAVHs_N1	YELLOW_SD	14	1.9007
NONAVHs_N1	YELLOW_SD	15	2.80833
NONAVHs_N1	YELLOW_SD	16	3.16709
NONAVHs_N1	YELLOW_SD	17	1.34278
NONAVHs_N1	YELLOW_SD	18	1.07278
NONAVHs_N1	YELLOW_SD	19	3.86939
NONAVHs_N1	YELLOW_SD	20	2.61143
NONAVHs_N1	RED_DIF	1	2.79207
NONAVHs_N1	RED_DIF	2	2.26844
NONAVHs_N1	RED_DIF	3	3.92593
NONAVHs_N1	RED_DIF	4	3.92593
NONAVHs_N1	RED_DIF	5	1.96268
NONAVHs_N1	RED_DIF	6	1.61594
NONAVHs_N1	RED_DIF	7	2.29741
NONAVHs_N1	RED_DIF	8	3.50964
NONAVHs_N1	RED_DIF	9	4.25537
NONAVHs_N1	RED_DIF	10	2.11243
NONAVHs_N1	RED_DIF	11	2.56954
NONAVHs_N1	RED_DIF	12	2.65056
NONAVHs_N1	RED_DIF	13	2.06174
NONAVHs_N1	RED_DIF	14	1.77291
NONAVHs_N1	RED_DIF	15	2.5202
NONAVHs_N1	RED_DIF	16	2.19051
NONAVHs_N1	RED_DIF	17	1.67803
NONAVHs_N1	RED_DIF	18	0.857209
NONAVHs_N1	RED_DIF	19	3.59676
NONAVHs_N1	RED_DIF	20	2.14576
NONAVHs_N1	RED_SAME	1	3.54385
NONAVHs_N1	RED_SAME	2	3.22987
NONAVHs_N1	RED_SAME	3	4.83361
NONAVHs_N1	RED_SAME	4	4.83361
NONAVHs_N1	RED_SAME	5	2.27379
NONAVHs_N1	RED_SAME	6	1.78204
NONAVHs_N1	RED_SAME	7	2.98326
NONAVHs_N1	RED_SAME	8	3.78742
NONAVHs_N1	RED_SAME	9	4.69939
NONAVHs_N1	RED_SAME	10	3.7704
NONAVHs_N1	RED_SAME	11	2.57078
NONAVHs_N1	RED_SAME	12	2.83384
NONAVHs_N1	RED_SAME	13	3.05578
NONAVHs_N1	RED_SAME	14	3.06628
NONAVHs_N1	RED_SAME	15	2.6678
NONAVHs_N1	RED_SAME	16	2.56422
NONAVHs_N1	RED_SAME	17	1.61412
NONAVHs_N1	RED_SAME	18	1.2749
NONAVHs_N1	RED_SAME	19	4.12107
NONAVHs_N1	RED_SAME	20	2.82984
NONAVHs_N1	BASETONE	1	4.44824
NONAVHs_N1	BASETONE	2	4.33572
NONAVHs_N1	BASETONE	3	5.65957
NONAVHs_N1	BASETONE	4	4.85307
NONAVHs_N1	BASETONE	5	3.41517
NONAVHs_N1	BASETONE	6	3.08266
NONAVHs_N1	BASETONE	7	5.9112
NONAVHs_N1	BASETONE	8	3.52219
NONAVHs_N1	BASETONE	9	4.54996
NONAVHs_N1	BASETONE	10	2.2264
NONAVHs_N1	BASETONE	11	2.43495
NONAVHs_N1	BASETONE	12	2.56815
NONAVHs_N1	BASETONE	13	2.19691
NONAVHs_N1	BASETONE	14	4.01872
NONAVHs_N1	BASETONE	15	5.66004
NONAVHs_N1	BASETONE	16	3.92645
NONAVHs_N1	BASETONE	17	2.36994
NONAVHs_N1	BASETONE	18	1.3556
NONAVHs_N1	BASETONE	19	4.04058
NONAVHs_N1	BASETONE	20	2.44917
NONAVHs_N1	YELLOW_TONE	1	4.97738
NONAVHs_N1	YELLOW_TONE	2	4.67312
NONAVHs_N1	YELLOW_TONE	3	5.09603
NONAVHs_N1	YELLOW_TONE	4	4.68169
NONAVHs_N1	YELLOW_TONE	5	2.96803
NONAVHs_N1	YELLOW_TONE	6	2.58142
NONAVHs_N1	YELLOW_TONE	7	4.45622
NONAVHs_N1	YELLOW_TONE	8	4.74896
NONAVHs_N1	YELLOW_TONE	9	4.86014
NONAVHs_N1	YELLOW_TONE	10	3.73233
NONAVHs_N1	YELLOW_TONE	11	3.72328
NONAVHs_N1	YELLOW_TONE	12	4.61162
NONAVHs_N1	YELLOW_TONE	13	2.98864
NONAVHs_N1	YELLOW_TONE	14	2.73336
NONAVHs_N1	YELLOW_TONE	15	4.26316
NONAVHs_N1	YELLOW_TONE	16	4.68169
NONAVHs_N1	YELLOW_TONE	17	2.47902
NONAVHs_N1	YELLOW_TONE	18	2.7706
NONAVHs_N1	YELLOW_TONE	19	4.59046
NONAVHs_N1	YELLOW_TONE	20	2.07169
NONAVHs_N1	RED_TONE	1	3.09993
NONAVHs_N1	RED_TONE	2	3.50251
NONAVHs_N1	RED_TONE	3	4.76288
NONAVHs_N1	RED_TONE	4	4.76288
NONAVHs_N1	RED_TONE	5	2.62414
NONAVHs_N1	RED_TONE	6	2.29299
NONAVHs_N1	RED_TONE	7	5.75348
NONAVHs_N1	RED_TONE	8	3.98603
NONAVHs_N1	RED_TONE	9	4.14627
NONAVHs_N1	RED_TONE	10	3.46462
NONAVHs_N1	RED_TONE	11	3.40066
NONAVHs_N1	RED_TONE	12	3.08916
NONAVHs_N1	RED_TONE	13	2.60609
NONAVHs_N1	RED_TONE	14	3.07086
NONAVHs_N1	RED_TONE	15	4.48723
NONAVHs_N1	RED_TONE	16	2.96432
NONAVHs_N1	RED_TONE	17	2.76831
NONAVHs_N1	RED_TONE	18	2.34593
NONAVHs_N1	RED_TONE	19	5.31588
NONAVHs_N1	RED_TONE	20	1.95747
NONAVHs_P2	BASESOUND	1	2.40242
NONAVHs_P2	BASESOUND	2	4.57502
NONAVHs_P2	BASESOUND	3	3.39038
NONAVHs_P2	BASESOUND	4	4.56204
NONAVHs_P2	BASESOUND	5	2.56004
NONAVHs_P2	BASESOUND	6	2.3745
NONAVHs_P2	BASESOUND	7	2.84076
NONAVHs_P2	BASESOUND	8	3.14305
NONAVHs_P2	BASESOUND	9	2.51121
NONAVHs_P2	BASESOUND	10	2.74823
NONAVHs_P2	BASESOUND	11	2.89763
NONAVHs_P2	BASESOUND	12	2.64593
NONAVHs_P2	BASESOUND	13	0.722465
NONAVHs_P2	BASESOUND	14	3.54289
NONAVHs_P2	BASESOUND	15	2.46448
NONAVHs_P2	BASESOUND	16	3.61802
NONAVHs_P2	BASESOUND	17	2.65714
NONAVHs_P2	BASESOUND	18	2.82603
NONAVHs_P2	BASESOUND	19	4.04245
NONAVHs_P2	BASESOUND	20	1.70404
NONAVHs_P2	YELLOW_SD	1	3.7172
NONAVHs_P2	YELLOW_SD	2	4.97004
NONAVHs_P2	YELLOW_SD	3	3.60141
NONAVHs_P2	YELLOW_SD	4	6.17787
NONAVHs_P2	YELLOW_SD	5	1.02542
NONAVHs_P2	YELLOW_SD	6	2.34788
NONAVHs_P2	YELLOW_SD	7	3.11643
NONAVHs_P2	YELLOW_SD	8	2.74005
NONAVHs_P2	YELLOW_SD	9	2.68632
NONAVHs_P2	YELLOW_SD	10	3.70865
NONAVHs_P2	YELLOW_SD	11	2.82736
NONAVHs_P2	YELLOW_SD	12	3.76132
NONAVHs_P2	YELLOW_SD	13	1.32672
NONAVHs_P2	YELLOW_SD	14	2.76644
NONAVHs_P2	YELLOW_SD	15	2.57357
NONAVHs_P2	YELLOW_SD	16	6.17787
NONAVHs_P2	YELLOW_SD	17	2.66372
NONAVHs_P2	YELLOW_SD	18	2.25903
NONAVHs_P2	YELLOW_SD	19	5.65317
NONAVHs_P2	YELLOW_SD	20	2.38613
NONAVHs_P2	RED_DIF	1	1.21245
NONAVHs_P2	RED_DIF	2	2.82604
NONAVHs_P2	RED_DIF	3	3.4344
NONAVHs_P2	RED_DIF	4	3.4344
NONAVHs_P2	RED_DIF	5	1.07844
NONAVHs_P2	RED_DIF	6	2.73658
NONAVHs_P2	RED_DIF	7	3.20346
NONAVHs_P2	RED_DIF	8	2.07044
NONAVHs_P2	RED_DIF	9	2.74646
NONAVHs_P2	RED_DIF	10	4.70788
NONAVHs_P2	RED_DIF	11	2.8773
NONAVHs_P2	RED_DIF	12	2.64913
NONAVHs_P2	RED_DIF	13	1.04397
NONAVHs_P2	RED_DIF	14	2.08768
NONAVHs_P2	RED_DIF	15	2.25433
NONAVHs_P2	RED_DIF	16	1.34344
NONAVHs_P2	RED_DIF	17	1.9863
NONAVHs_P2	RED_DIF	18	2.06791
NONAVHs_P2	RED_DIF	19	4.41964
NONAVHs_P2	RED_DIF	20	1.65726
NONAVHs_P2	RED_SAME	1	1.78052
NONAVHs_P2	RED_SAME	2	3.5588
NONAVHs_P2	RED_SAME	3	2.94459
NONAVHs_P2	RED_SAME	4	2.94459
NONAVHs_P2	RED_SAME	5	1.20753
NONAVHs_P2	RED_SAME	6	1.97351
NONAVHs_P2	RED_SAME	7	3.62408
NONAVHs_P2	RED_SAME	8	2.03335
NONAVHs_P2	RED_SAME	9	2.07069
NONAVHs_P2	RED_SAME	10	2.48559
NONAVHs_P2	RED_SAME	11	1.56755
NONAVHs_P2	RED_SAME	12	3.20438
NONAVHs_P2	RED_SAME	13	0.941884
NONAVHs_P2	RED_SAME	14	1.96396
NONAVHs_P2	RED_SAME	15	2.16698
NONAVHs_P2	RED_SAME	16	1.2657
NONAVHs_P2	RED_SAME	17	2.35525
NONAVHs_P2	RED_SAME	18	1.68346
NONAVHs_P2	RED_SAME	19	5.02599
NONAVHs_P2	RED_SAME	20	1.6487
NONAVHs_P2	BASETONE	1	2.60847
NONAVHs_P2	BASETONE	2	4.72015
NONAVHs_P2	BASETONE	3	2.65269
NONAVHs_P2	BASETONE	4	3.72623
NONAVHs_P2	BASETONE	5	2.25935
NONAVHs_P2	BASETONE	6	1.81126
NONAVHs_P2	BASETONE	7	3.03966
NONAVHs_P2	BASETONE	8	3.05468
NONAVHs_P2	BASETONE	9	2.06272
NONAVHs_P2	BASETONE	10	3.18222
NONAVHs_P2	BASETONE	11	1.76378
NONAVHs_P2	BASETONE	12	3.29374
NONAVHs_P2	BASETONE	13	1.07467
NONAVHs_P2	BASETONE	14	2.14128
NONAVHs_P2	BASETONE	15	2.6123
NONAVHs_P2	BASETONE	16	3.08991
NONAVHs_P2	BASETONE	17	2.40775
NONAVHs_P2	BASETONE	18	1.87117
NONAVHs_P2	BASETONE	19	3.18755
NONAVHs_P2	BASETONE	20	2.48646
NONAVHs_P2	YELLOW_TONE	1	3.36147
NONAVHs_P2	YELLOW_TONE	2	3.75156
NONAVHs_P2	YELLOW_TONE	3	3.97189
NONAVHs_P2	YELLOW_TONE	4	4.09653
NONAVHs_P2	YELLOW_TONE	5	1.72738
NONAVHs_P2	YELLOW_TONE	6	2.32584
NONAVHs_P2	YELLOW_TONE	7	2.48366
NONAVHs_P2	YELLOW_TONE	8	4.86457
NONAVHs_P2	YELLOW_TONE	9	2.07868
NONAVHs_P2	YELLOW_TONE	10	1.99743
NONAVHs_P2	YELLOW_TONE	11	1.84675
NONAVHs_P2	YELLOW_TONE	12	1.73071
NONAVHs_P2	YELLOW_TONE	13	1.25594
NONAVHs_P2	YELLOW_TONE	14	2.43893
NONAVHs_P2	YELLOW_TONE	15	2.02382
NONAVHs_P2	YELLOW_TONE	16	4.09653
NONAVHs_P2	YELLOW_TONE	17	2.52212
NONAVHs_P2	YELLOW_TONE	18	2.42154
NONAVHs_P2	YELLOW_TONE	19	4.60482
NONAVHs_P2	YELLOW_TONE	20	2.89758
NONAVHs_P2	RED_TONE	1	1.71395
NONAVHs_P2	RED_TONE	2	3.49764
NONAVHs_P2	RED_TONE	3	3.45951
NONAVHs_P2	RED_TONE	4	3.45951
NONAVHs_P2	RED_TONE	5	1.77065
NONAVHs_P2	RED_TONE	6	1.82431
NONAVHs_P2	RED_TONE	7	3.37361
NONAVHs_P2	RED_TONE	8	2.66006
NONAVHs_P2	RED_TONE	9	2.09336
NONAVHs_P2	RED_TONE	10	2.17517
NONAVHs_P2	RED_TONE	11	2.30523
NONAVHs_P2	RED_TONE	12	3.8316
NONAVHs_P2	RED_TONE	13	1.38488
NONAVHs_P2	RED_TONE	14	1.60236
NONAVHs_P2	RED_TONE	15	2.72027
NONAVHs_P2	RED_TONE	16	1.38246
NONAVHs_P2	RED_TONE	17	2.5687
NONAVHs_P2	RED_TONE	18	2.01034
NONAVHs_P2	RED_TONE	19	4.98919
NONAVHs_P2	RED_TONE	20	2.4709

## Sheet: Normal Control_ERP
exp version	condition	Participants	response value
SP_N1	BASESOUND	1	2.06186
SP_N1	BASESOUND	2	3.0684
SP_N1	BASESOUND	3	4.30352
SP_N1	BASESOUND	4	1.63672
SP_N1	BASESOUND	5	1.53709
SP_N1	BASESOUND	6	2.39858
SP_N1	BASESOUND	7	2.74761
SP_N1	BASESOUND	8	2.24911
SP_N1	BASESOUND	9	3.10642
SP_N1	BASESOUND	10	1.8216
SP_N1	BASESOUND	11	3.44261
SP_N1	BASESOUND	12	3.63056
SP_N1	BASESOUND	13	2.97033
SP_N1	BASESOUND	14	2.56022
SP_N1	BASESOUND	15	2.9733
SP_N1	BASESOUND	16	2.61512
SP_N1	RSOUND	1	3.14576
SP_N1	RSOUND	2	2.09358
SP_N1	RSOUND	3	5.32715
SP_N1	RSOUND	4	2.02896
SP_N1	RSOUND	5	2.00416
SP_N1	RSOUND	6	3.62366
SP_N1	RSOUND	7	1.93169
SP_N1	RSOUND	8	2.73221
SP_N1	RSOUND	9	2.60445
SP_N1	RSOUND	10	1.02138
SP_N1	RSOUND	11	2.16278
SP_N1	RSOUND	12	3.76796
SP_N1	RSOUND	13	2.50924
SP_N1	RSOUND	14	3.02377
SP_N1	RSOUND	15	2.8859
SP_N1	RSOUND	16	2.0181
SP_N1	S	1	2.97692
SP_N1	S	2	2.49705
SP_N1	S	3	4.68236
SP_N1	S	4	1.02104
SP_N1	S	5	2.52504
SP_N1	S	6	3.2134
SP_N1	S	7	2.68578
SP_N1	S	8	2.9225
SP_N1	S	9	3.48676
SP_N1	S	10	2.42552
SP_N1	S	11	2.84173
SP_N1	S	12	4.68448
SP_N1	S	13	3.18395
SP_N1	S	14	3.2826
SP_N1	S	15	3.47646
SP_N1	S	16	2.78666
SP_N1	D	1	3.25468
SP_N1	D	2	2.2193
SP_N1	D	3	4.77803
SP_N1	D	4	1.99827
SP_N1	D	5	1.73311
SP_N1	D	6	3.51789
SP_N1	D	7	2.55432
SP_N1	D	8	2.43183
SP_N1	D	9	3.82386
SP_N1	D	10	1.56088
SP_N1	D	11	2.53651
SP_N1	D	12	3.76526
SP_N1	D	13	3.27228
SP_N1	D	14	3.63412
SP_N1	D	15	2.903
SP_N1	D	16	2.79051
SP_P2	BASESOUND	1	5.00359
SP_P2	BASESOUND	2	1.62955
SP_P2	BASESOUND	3	2.13259
SP_P2	BASESOUND	4	4.17672
SP_P2	BASESOUND	5	2.03815
SP_P2	BASESOUND	6	3.58697
SP_P2	BASESOUND	7	2.99975
SP_P2	BASESOUND	8	2.946
SP_P2	BASESOUND	9	1.42299
SP_P2	BASESOUND	10	4.17801
SP_P2	BASESOUND	11	2.77407
SP_P2	BASESOUND	12	2.98229
SP_P2	BASESOUND	13	1.91482
SP_P2	BASESOUND	14	2.84171
SP_P2	BASESOUND	15	2.81524
SP_P2	BASESOUND	16	3.14657
SP_P2	RSOUND	1	5.24334
SP_P2	RSOUND	2	1.50131
SP_P2	RSOUND	3	3.16312
SP_P2	RSOUND	4	3.78299
SP_P2	RSOUND	5	2.00935
SP_P2	RSOUND	6	3.36068
SP_P2	RSOUND	7	2.7663
SP_P2	RSOUND	8	2.90307
SP_P2	RSOUND	9	0.980135
SP_P2	RSOUND	10	3.84683
SP_P2	RSOUND	11	2.98193
SP_P2	RSOUND	12	3.31613
SP_P2	RSOUND	13	1.83305
SP_P2	RSOUND	14	1.88012
SP_P2	RSOUND	15	2.11176
SP_P2	RSOUND	16	2.96782
SP_P2	S	1	4.85547
SP_P2	S	2	1.4241
SP_P2	S	3	3.48715
SP_P2	S	4	5.3015
SP_P2	S	5	2.14257
SP_P2	S	6	3.47038
SP_P2	S	7	2.70473
SP_P2	S	8	3.21985
SP_P2	S	9	1.13831
SP_P2	S	10	3.88685
SP_P2	S	11	3.36145
SP_P2	S	12	2.62363
SP_P2	S	13	2.18201
SP_P2	S	14	1.41749
SP_P2	S	15	2.33927
SP_P2	S	16	2.36208
SP_P2	D	1	3.52274
SP_P2	D	2	1.94872
SP_P2	D	3	1.53241
SP_P2	D	4	4.39286
SP_P2	D	5	1.59088
SP_P2	D	6	3.73728
SP_P2	D	7	2.67212
SP_P2	D	8	2.24972
SP_P2	D	9	1.36736
SP_P2	D	10	3.95638
SP_P2	D	11	3.54434
SP_P2	D	12	3.30183
SP_P2	D	13	2.01905
SP_P2	D	14	2.07007
SP_P2	D	15	1.62216
SP_P2	D	16	1.62502
SP_TN1	BASETONE	1	3.29609
SP_TN1	BASETONE	2	3.17541
SP_TN1	BASETONE	3	5.10482
SP_TN1	BASETONE	4	1.94372
SP_TN1	BASETONE	5	2.63602
SP_TN1	BASETONE	6	2.96843
SP_TN1	BASETONE	7	2.87497
SP_TN1	BASETONE	8	3.06634
SP_TN1	BASETONE	9	3.12534
SP_TN1	BASETONE	10	2.52942
SP_TN1	BASETONE	11	2.39408
SP_TN1	BASETONE	12	3.87754
SP_TN1	BASETONE	13	4.05591
SP_TN1	BASETONE	14	3.29104
SP_TN1	BASETONE	15	3.16444
SP_TN1	BASETONE	16	2.87347
SP_TN1	RTONE	1	3.081
SP_TN1	RTONE	2	2.99187
SP_TN1	RTONE	3	6.32017
SP_TN1	RTONE	4	3.00499
SP_TN1	RTONE	5	2.19319
SP_TN1	RTONE	6	3.1462
SP_TN1	RTONE	7	3.59075
SP_TN1	RTONE	8	3.52021
SP_TN1	RTONE	9	3.0096
SP_TN1	RTONE	10	3.43218
SP_TN1	RTONE	11	1.70779
SP_TN1	RTONE	12	3.43123
SP_TN1	RTONE	13	4.63436
SP_TN1	RTONE	14	4.00405
SP_TN1	RTONE	15	3.13713
SP_TN1	RTONE	16	3.24098
SP_TN1	T	1	3.2259
SP_TN1	T	2	2.58351
SP_TN1	T	3	4.71509
SP_TN1	T	4	1.52331
SP_TN1	T	5	2.53444
SP_TN1	T	6	3.17614
SP_TN1	T	7	2.84026
SP_TN1	T	8	2.50921
SP_TN1	T	9	3.02057
SP_TN1	T	10	2.72713
SP_TN1	T	11	1.75505
SP_TN1	T	12	4.89971
SP_TN1	T	13	4.61486
SP_TN1	T	14	3.03842
SP_TN1	T	15	2.78778
SP_TN1	T	16	2.84272
SP_TP2	BASETONE	1	5.04249
SP_TP2	BASETONE	2	1.12164
SP_TP2	BASETONE	3	2.0117
SP_TP2	BASETONE	4	3.18849
SP_TP2	BASETONE	5	2.3527
SP_TP2	BASETONE	6	3.21933
SP_TP2	BASETONE	7	1.07478
SP_TP2	BASETONE	8	1.8501
SP_TP2	BASETONE	9	1.67062
SP_TP2	BASETONE	10	2.70531
SP_TP2	BASETONE	11	4.36461
SP_TP2	BASETONE	12	2.60929
SP_TP2	BASETONE	13	1.97642
SP_TP2	BASETONE	14	1.91454
SP_TP2	BASETONE	15	2.99594
SP_TP2	BASETONE	16	2.96212
SP_TP2	RTONE	1	3.60849
SP_TP2	RTONE	2	1.02208
SP_TP2	RTONE	3	1.78164
SP_TP2	RTONE	4	3.55739
SP_TP2	RTONE	5	2.44316
SP_TP2	RTONE	6	3.41494
SP_TP2	RTONE	7	1.05077
SP_TP2	RTONE	8	1.50401
SP_TP2	RTONE	9	1.51913
SP_TP2	RTONE	10	2.7373
SP_TP2	RTONE	11	3.50667
SP_TP2	RTONE	12	2.85765
SP_TP2	RTONE	13	1.49543
SP_TP2	RTONE	14	1.93794
SP_TP2	RTONE	15	1.97216
SP_TP2	RTONE	16	2.6896
SP_TP2	T	1	3.89798
SP_TP2	T	2	1.24919
SP_TP2	T	3	1.4968
SP_TP2	T	4	2.90138
SP_TP2	T	5	1.96282
SP_TP2	T	6	3.30337
SP_TP2	T	7	1.71507
SP_TP2	T	8	2.37179
SP_TP2	T	9	1.24003
SP_TP2	T	10	3.27038
SP_TP2	T	11	4.36129
SP_TP2	T	12	2.33957
SP_TP2	T	13	1.78413
SP_TP2	T	14	1.70546
SP_TP2	T	15	2.25346
SP_TP2	T	16	2.90226
GP_N1	BASESOUND	1	2.88939
GP_N1	BASESOUND	2	1.22241
GP_N1	BASESOUND	3	2.97438
GP_N1	BASESOUND	4	3.04709
GP_N1	BASESOUND	5	3.33904
GP_N1	BASESOUND	6	1.17129
GP_N1	BASESOUND	7	1.23435
GP_N1	BASESOUND	8	2.1061
GP_N1	BASESOUND	9	2.58483
GP_N1	BASESOUND	10	1.37298
GP_N1	BASESOUND	11	2.13579
GP_N1	BASESOUND	12	1.7156
GP_N1	BASESOUND	13	3.16256
GP_N1	BASESOUND	14	4.3008
GP_N1	BASESOUND	15	3.27817
GP_N1	BASESOUND	16	2.31648
GP_N1	BASESOUND	17	2.83644
GP_N1	BASESOUND	18	1.38755
GP_N1	BASESOUND	19	1.98527
GP_N1	YELLOW_SD	1	2.84491
GP_N1	YELLOW_SD	2	1.16084
GP_N1	YELLOW_SD	3	2.66945
GP_N1	YELLOW_SD	4	2.25918
GP_N1	YELLOW_SD	5	3.09281
GP_N1	YELLOW_SD	6	0.743659
GP_N1	YELLOW_SD	7	0.835228
GP_N1	YELLOW_SD	8	2.06639
GP_N1	YELLOW_SD	9	2.7233
GP_N1	YELLOW_SD	10	1.51204
GP_N1	YELLOW_SD	11	2.2328
GP_N1	YELLOW_SD	12	1.58514
GP_N1	YELLOW_SD	13	3.04177
GP_N1	YELLOW_SD	14	3.23411
GP_N1	YELLOW_SD	15	3.08601
GP_N1	YELLOW_SD	16	2.36059
GP_N1	YELLOW_SD	17	2.2589
GP_N1	YELLOW_SD	18	1.13637
GP_N1	YELLOW_SD	19	1.36165
GP_P2	BASESOUND	1	4.12267
GP_P2	BASESOUND	2	1.57387
GP_P2	BASESOUND	3	2.48845
GP_P2	BASESOUND	4	3.36306
GP_P2	BASESOUND	5	2.54744
GP_P2	BASESOUND	6	1.21152
GP_P2	BASESOUND	7	1.47707
GP_P2	BASESOUND	8	1.09863
GP_P2	BASESOUND	9	2.65011
GP_P2	BASESOUND	10	2.54491
GP_P2	BASESOUND	11	2.79101
GP_P2	BASESOUND	12	1.39854
GP_P2	BASESOUND	13	2.93552
GP_P2	BASESOUND	14	3.01835
GP_P2	BASESOUND	15	3.22517
GP_P2	BASESOUND	16	2.64248
GP_P2	BASESOUND	17	3.02056
GP_P2	BASESOUND	18	2.13343
GP_P2	BASESOUND	19	1.6895
GP_P2	YELLOW_SD	1	3.83259
GP_P2	YELLOW_SD	2	1.59567
GP_P2	YELLOW_SD	3	2.17673
GP_P2	YELLOW_SD	4	2.48043
GP_P2	YELLOW_SD	5	2.17882
GP_P2	YELLOW_SD	6	1.45088
GP_P2	YELLOW_SD	7	1.46099
GP_P2	YELLOW_SD	8	0.940696
GP_P2	YELLOW_SD	9	1.9362
GP_P2	YELLOW_SD	10	1.7842
GP_P2	YELLOW_SD	11	2.41778
GP_P2	YELLOW_SD	12	1.59648
GP_P2	YELLOW_SD	13	2.77954
GP_P2	YELLOW_SD	14	3.23883
GP_P2	YELLOW_SD	15	2.10999
GP_P2	YELLOW_SD	16	1.51786
GP_P2	YELLOW_SD	17	2.90911
GP_P2	YELLOW_SD	18	1.90841
GP_P2	YELLOW_SD	19	2.63732
GP_TN1	BASETONE	1	4.4215
GP_TN1	BASETONE	2	0.833515
GP_TN1	BASETONE	3	3.18144
GP_TN1	BASETONE	4	2.27793
GP_TN1	BASETONE	5	4.2908
GP_TN1	BASETONE	6	0.959374
GP_TN1	BASETONE	7	1.66322
GP_TN1	BASETONE	8	1.45814
GP_TN1	BASETONE	9	2.78528
GP_TN1	BASETONE	10	1.55287
GP_TN1	BASETONE	11	3.42738
GP_TN1	BASETONE	12	1.60418
GP_TN1	BASETONE	13	3.58608
GP_TN1	BASETONE	14	4.21463
GP_TN1	BASETONE	15	3.42725
GP_TN1	BASETONE	16	2.88847
GP_TN1	BASETONE	17	3.01786
GP_TN1	BASETONE	18	1.44321
GP_TN1	BASETONE	19	1.76475
GP_TN1	YELLOW_TONE	1	4.07264
GP_TN1	YELLOW_TONE	2	1.47928
GP_TN1	YELLOW_TONE	3	3.80368
GP_TN1	YELLOW_TONE	4	2.98693
GP_TN1	YELLOW_TONE	5	3.98182
GP_TN1	YELLOW_TONE	6	0.707132
GP_TN1	YELLOW_TONE	7	1.7208
GP_TN1	YELLOW_TONE	8	2.21551
GP_TN1	YELLOW_TONE	9	2.51951
GP_TN1	YELLOW_TONE	10	2.00067
GP_TN1	YELLOW_TONE	11	3.2904
GP_TN1	YELLOW_TONE	12	1.81075
GP_TN1	YELLOW_TONE	13	3.91271
GP_TN1	YELLOW_TONE	14	3.97638
GP_TN1	YELLOW_TONE	15	3.38491
GP_TN1	YELLOW_TONE	16	3.12992
GP_TN1	YELLOW_TONE	17	3.80658
GP_TN1	YELLOW_TONE	18	2.39132
GP_TN1	YELLOW_TONE	19	2.07181
GP_TP2	BASETONE	1	2.58945
GP_TP2	BASETONE	2	1.87514
GP_TP2	BASETONE	3	2.03661
GP_TP2	BASETONE	4	1.15016
GP_TP2	BASETONE	5	2.47735
GP_TP2	BASETONE	6	1.32844
GP_TP2	BASETONE	7	0.762751
GP_TP2	BASETONE	8	1.55766
GP_TP2	BASETONE	9	0.99037
GP_TP2	BASETONE	10	1.93135
GP_TP2	BASETONE	11	1.96934
GP_TP2	BASETONE	12	1.36928
GP_TP2	BASETONE	13	1.72041
GP_TP2	BASETONE	14	2.79688
GP_TP2	BASETONE	15	2.00928
GP_TP2	BASETONE	16	2.23158
GP_TP2	BASETONE	17	2.51383
GP_TP2	BASETONE	18	3.10018
GP_TP2	BASETONE	19	1.6538
GP_TP2	YELLOW_TONE	1	1.98398
GP_TP2	YELLOW_TONE	2	1.93991
GP_TP2	YELLOW_TONE	3	1.81198
GP_TP2	YELLOW_TONE	4	1.54971
GP_TP2	YELLOW_TONE	5	2.02465
GP_TP2	YELLOW_TONE	6	1.20511
GP_TP2	YELLOW_TONE	7	0.935355
GP_TP2	YELLOW_TONE	8	0.842301
GP_TP2	YELLOW_TONE	9	1.15715
GP_TP2	YELLOW_TONE	10	2.19006
GP_TP2	YELLOW_TONE	11	1.68657
GP_TP2	YELLOW_TONE	12	1.38923
GP_TP2	YELLOW_TONE	13	2.24556
GP_TP2	YELLOW_TONE	14	2.76906
GP_TP2	YELLOW_TONE	15	2.6878
GP_TP2	YELLOW_TONE	16	2.5964
GP_TP2	YELLOW_TONE	17	2.23145
GP_TP2	YELLOW_TONE	18	2.63092
GP_TP2	YELLOW_TONE	19	1.85811
