# Supplementary material for: Impaired motor-to-sensory transformation mediates auditory hallucinations
Source: PLoS Biol. 2024 Oct 3;22(10):e3002836. doi: 10.1371/journal.pbio.3002836 (PMC11449488; doi:10.1371/journal.pbio.3002836)
Supplement: S3 Data — (XLSX) [file pbio.3002836.s009.xlsx]

## Sheet: AVHs Group
Group	Sex	Age	Education	Age_of_Onset	Ill_Duration	EqualDoseOfOlanzapine	P3	PTotal	NTotal	GTotal	PANSSTotal	AHRSTotal
1	2	20	12	13	84	12.5	5	22	13	34	69	25
1	2	18	12	15	36	15	6	27	18	30	75	24
1	1	32	12	29	36	5	3	13	19	32	64	22
1	2	32	16	32	2	10	4	31	30	65	126	25
1	1	18	12	15	36	15	2	20	11	31	62	33
1	1	20	14	20	2	9	4	16	19	36	71	22
1	1	25	9	17	96	5.5	5	29	22	41	92	30
1	2	18	12	13	60	13.33	4	21	15	26	62	30
1	1	30	12	20	144	12	6	22	16	35	73	25
1	2	22	12	19	36	13.33	6	25	23	51	99	33
1	2	26	9	23	36	10	4	19	19	36	74	19
1	1	30	16	19	122	19	2	20	24	42	86	28
1	2	17	12	15	24	3.33	5	24	20	36	80	32
1	1	31	16	27	48	5	6	20	16	31	67	28
1	1	26	12	24	24	20	5	20	18	41	79	28
1	1	21	12	18	36	2.5	4	12	24	32	68	24
1	2	42	12	38	264	12	3	16	14	31	61	20
1	2	34	16	22	144	10	5	26	16	42	84	26
1	2	21	16	20	8	5	5	28	15	31	74	30
1	1	29	16	18	132	11	3	14	18	32	64	19

## Sheet: nonAVHs Group
Group	Sex	Age	Education	Age_of_Onset	Ill_Duration	EqualDoseOfOlanzapine	P3	PTotal	NTotal	GTotal	PANSSTotal
2	1	36	12	34	24	5	1	16	16	31	63
2	2	34	19	26	96	10	1	20	20	36	76
2	1	22	12	11	132	10	1	19	21	41	81
2	1	23	16	15	96	10	1	12	22	34	68
2	2	25	18	22	24	3.33	1	19	17	31	67
2	2	36	16	33	36	3.33	1	14	9	27	50
2	1	44	9	37	84	6.25	1	13	22	36	71
2	2	27	9	26	10	10	1	22	16	39	77
2	2	35	16	27	96	10	1	17	15	28	60
2	1	24	12	12	144	5	1	9	19	25	53
2	1	26	16	21	60	5	1	15	8	18	41
2	1	25	9	24	10	5	1	14	22	34	70
2	1	34	12	30	48	5	1	19	17	29	65
2	2	33	12	22	132	10	1	15	13	23	51
2	1	32	15	22	120	15	1	18	22	49	89
2	1	39	18.5	39	2	5	1	21	19	45	85
2	1	32	16	32	2	10	1	24	26	40	90
2	1	33	12	26	84	10	1	12	19	23	54
2	1	22	16	18	48	10	1	23	20	40	83
2	1	33	16	27	72	18.33	1	20	15	26	61

## Sheet: Normal Control_GP
Group	Sex	Age	Education
3	2	25	18
3	2	24	17
3	2	28	21
3	1	21	14
3	1	27	20
3	2	21	15
3	2	24	17
3	1	22	15
3	1	31	19
3	2	21	14
3	2	26	19
3	2	25	18
3	2	24	17
3	2	19	12
3	1	24	14
3	2	20	13
3	2	23	16
3	2	26	19
3	2	23	16

## Sheet: Normal Control_SP
Group	Sex	Age	Education
3	1	28	21
3	1	26	19
3	2	19	12
3	2	20	13
3	2	21	14
3	2	22	15
3	2	23	16
3	2	21	14
3	2	20	13
3	1	24	17
3	2	31	19
3	2	22	15
3	1	25	18
3	2	19	12
3	1	23	16
3	2	26	19
