# Supplementary material for: Impaired motor-to-sensory transformation mediates auditory hallucinations
Source: PLoS Biol. 2024 Oct 3;22(10):e3002836. doi: 10.1371/journal.pbio.3002836 (PMC11449488; doi:10.1371/journal.pbio.3002836)
Supplement: S4 Data — (XLSX) [file pbio.3002836.s010.xlsx]

## Sheet: Sheet1
			AVH					non-AVH
subj		GP	Spinc	Spcon			GP	Spinc	Spcon
1		0.17535	0.299025	0.155276			-0.00993092	0.209418	0.535059
2		0.0837939	0.0536869	-0.0696759			-0.00497113	-0.286401	0.0160447
3		-0.22611	-0.0235769	-0.350965			0.410586	0.145095	0.409844
4		1.12782	0.881407	0.351365			-0.0997454	0.115958	0.373971
5		-0.044599	1.26425	0.885873			-0.111159	-0.220956	-0.0974643
6		0.0851895	-0.11208	-0.140363			-0.0483239	-0.15564	-0.0688462
7		0.115119	0.15124	0.130442			0.0241052	-0.213699	0.0210364
8		0.411244	0.434344	0.719244			0.454584	0.563342	0.687075
9		-0.0189089	0.362483	-0.189074			0.172056	0.212247	0.338737
10		0.0751138	0.419768	0.139777			-0.329153	-0.260227	0.320395
11		-0.555279	0.0946051	0.0625323			-0.445942	0.1089	0.109435
12		0.440249	-0.184757	-0.215601			-0.213566	0.0545654	0.127484
13		0.347174	0.417598	0.0783332			-0.0266461	-0.229006	0.142716
14		0.189219	0.222812	0.0910848			-0.0461155	-0.110252	0.53884
15		0.185636	1.12378	0.590041			0.119336	0.00449443	0.0633246
16		-0.000547799	-0.209553	-0.26981			-0.0212452	-0.323047	-0.207554
17		0.224347	0.382241	0.291994			-0.136811	0.078699	0.037619
18		0.289331	-0.148926	-0.0692004			-0.410765	-0.529168	-0.299745
19		1.26341	0.6601	0.0331867			-0.010576	-0.0802909	0.0537793
20		0.0905337	0.195658	0.210023			0.430185	0.175159	0.549805
model		0.213	0.315	0.113			-0.015	-0.001	0.158
